# Supplementary material for: Assessment of Dietary and Lifestyle Quality among the Romanian Population in the Post-Pandemic Period
Source: Healthcare (Basel). 2024 May 14;12(10):1006. doi: 10.3390/healthcare12101006 (PMC11121699; doi:10.3390/healthcare12101006)
Supplement: Supplementary file 1 [file healthcare-12-01006-s001.zip]

Archive with 1 entries (1 files):
- healthcare-2973869-supplementary.pdf
